# Supplementary material for: Object size determines the spatial spread of visual time
Source: Proc Biol Sci. 2016 Jul 27;283(1835):20161024. doi: 10.1098/rspb.2016.1024 (PMC4971211; doi:10.1098/rspb.2016.1024)
Supplement: Cross hemifield control experiment [file rspb20161024supp2.csv]

Observer	Adapt Location	Test Location	Stimulus Size	Adapt 160ms PSE	Adapt 640ms PSE	DAE Magnitude	160 PSE error	640 PSE error	DAE Magnitude Error
JH	0	0	0.5	314.24	347.2	32.96	1.6134	1.092	1.948210348
	0	0	1	310.25	356.86	46.61	4.1315	3.9268	5.699916709
	0	0	1.5	312.27	358.01	45.74	1.3522	4.7542	4.94275859
	0	5	0.5	325.26	330.69	5.43	5.2887	2.4028	5.808940999
	0	5	1	319.39	348.87	29.48	3.4705	1.9179	3.965187342
	0	5	1.5	303.45	342.27	38.82	0.91784	0.68837	1.147294
	0	10	0.5	345.15	346.8	1.65	3.8267	1.5122	4.114654509
	0	10	1	326.18	352.16	25.98	1.9992	3.7664	4.264102438
	0	10	1.5	317.32	333.63	16.31	1.8511	1.3926	2.316442525
	5	0	0.5	327.96	336.75	8.79	3.6828	1.3578	3.925128874
	5	0	1	325.56	335.31	9.75	1.7057	0.64816	1.824698297
	5	0	1.5	293.12	338.57	45.45	2.0978	3.0166	3.674321761
	5	5	0.5	313.02	383.05	70.03	4.0183	1.5497	4.306774313
	5	5	1	300.85	361.49	60.64	2.6724	5.7678	6.356826142
	5	5	1.5	302.61	348.73	46.12	1.016	1.9101	2.163501331
	5	10	0.5	349.73	347.1	-2.63	3.1696	3.3864	4.638326112
	5	10	1	327.5	348.96	21.46	5.2644	0.8316	5.329677844
	5	10	1.5	312.27	357.97	45.7	1.3522	4.62	4.813818115
	10	0	0.5	337.61	324.19	-13.42	3.4522	2.9733	4.556116518
	10	0	1	326.22	327.73	1.51	2.8814	4.1067	5.016717139
	10	0	1.5	313.79	331.49	17.7	2.028	2.3272	3.086850149
	10	5	0.5	339.3	338.52	-0.78	2.5102	2.8504	3.798142204
	10	5	1	322.21	344.58	22.37	2.0414	1.801	2.722299572
	10	5	1.5	294.64	345.16	50.52	3.2923	1.8092	3.756653289
	10	10	0.5	317.67	354.76	37.09	4.6531	3.6879	5.937334926
	10	10	1	303.97	366.27	62.3	5.6089	5.7551	8.036226429
	10	10	1.5	312.6	363.89	51.29	2.9531	4.8428	5.672169907
CF	0	0	0.5	338.41	368.89	30.48	2.3851	3.1326	3.937243296
	0	0	1	328.9	366.91	38.01	5.7343	5.845	8.188175712
	0	0	1.5	325.41	374.09	48.68	1.5286	1.8784	2.421777141
	0	5	0.5	345.02	359.05	14.03	4.6774	7.3855	8.742063887
	0	5	1	319.11	338.57	19.46	1.9347	4.7159	5.09733037
	0	5	1.5	334.46	355.98	21.52	1.8658	4.7182	5.073718644
	0	10	0.5	340.12	346.33	6.21	4.4233	2.3748	5.020483834
	0	10	1	340.2	349.26	9.06	8.1943	2.7644	8.648032137
	0	10	1.5	338.22	355.38	17.16	2.6833	2.6783	3.791225367
	5	0	0.5	349.22	357.79	8.57	2.5432	3.0679	3.984956292
	5	0	1	343.73	377.24	33.51	4.4145	5.1335	6.770571062
	5	0	1.5	324.56	369.96	45.4	1.0288	1.6678	1.959588293
	5	5	0.5	319.28	364.24	44.96	5.2838	6.8205	8.627732187
	5	5	1	314.92	363.72	48.8	2.5898	1.7104	3.103632098
	5	5	1.5	312.59	360.26	47.67	1.1025	3.5292	3.697398936
	5	10	0.5	344.41	353.51	9.1	3.4387	4.0203	5.290318495
	5	10	1	345.89	371.77	25.88	2.64	4.7547	5.438453097
	5	10	1.5	311.1	358.25	47.15	1.2721	1.3614	1.863235994
	10	0	0.5	341.5	341.06	-0.44	1.1799	2.8916	3.12306173
	10	0	1	334.6	332.07	-2.53	4.5932	4.7841	6.632126284
	10	0	1.5	324.82	342.28	17.46	1.1616	1.2756	1.725244887
	10	5	0.5	339.32	358.03	18.71	6.0575	3.2381	6.868667837
	10	5	1	315.62	348.52	32.9	2.7891	3.1259	4.189311354
	10	5	1.5	317.66	357.53	39.87	2.8716	5.3933	6.110136778
	10	10	0.5	334.31	364.89	30.58	1.5547	3.0943	3.462915618
	10	10	1	314.76	376.95	62.19	2.7567	5.5719	6.216547635
	10	10	1.5	314.59	369.74	55.15	5.3059	4.8571	7.193329912
SLS	0	0	0.5	305.51	380.29	74.78	4.7646	3.5785	5.95878137
	0	0	1	306.05	366.64	60.59	7.4179	7.1174	10.28020541
	0	0	1.5	294.67	324.57	29.9	2.1978	3.3357	3.994648837
	0	5	0.5	317.94	352.37	34.43	4.4254	7.0558	8.328774147
	0	5	1	323.29	343.82	20.53	2.8333	4.7854	5.561262631
	0	5	1.5	323.29	346.22	22.93	6.5679	2.996	7.218956047
	0	10	0.5	331.12	355.52	24.4	11.599	10.253	15.4809822
	0	10	1	316.28	342.86	26.58	2.4221	6.9065	7.318900919
	0	10	1.5	309.32	334.83	25.51	4.8423	2.8326	5.609945815
	5	0	0.5	317.28	354.57	37.29	5.3052	12.972	14.01491816
	5	0	1	296.92	324.12	27.2	2.3639	2.8297	3.687170365
	5	0	1.5	314.37	334.93	20.56	4.5869	7.3655	8.676994979
	5	5	0.5	319.88	346.3	26.42	3.4494	3.3478	4.806883107
	5	5	1	314.12	337.49	23.37	4.4227	3.8853	5.886920365
	5	5	1.5	312.15	343.56	31.41	3.7343	7.3288	8.225345338
	5	10	0.5	321.65	349.72	28.07	7.5532	7.2089	10.44121973
	5	10	1	287.09	332.61	45.52	0.73101	5.5328	5.580882678
	5	10	1.5	302.22	329.57	27.35	3.8353	3.7112	5.336902803
	10	0	0.5	323.52	336.87	13.35	3.6492	6.5532	7.500739356
	10	0	1	314.86	326.13	11.27	3.4767	2.8424	4.490732752
	10	0	1.5	300.64	321.64	21	5.6972	1.9651	6.026583265
	10	5	0.5	321.89	334.61	12.72	5.4571	6.583	8.550779462
	10	5	1	313.92	330.29	16.37	4.6678	4.3108	6.353845566
	10	5	1.5	304.7	338.17	33.47	3.9801	4.4276	5.953556733
	10	10	0.5	289.51	342.53	53.02	8.8517	11.161	14.24501716
	10	10	1	296.25	356.81	60.56	6.4577	3.7207	7.452885198
	10	10	1.5	308.75	345.94	37.19	6.6659	6.4207	9.255247771
DJW	0	0	0.5	326.74	365.48	38.74	0.67686	0.47951	0.829499427
	0	0	1	315.08	374.13	59.05	4.1668	2.3411	4.779432126
	0	0	1.5	313.47	383.5	70.03	0.94352	5.9705	6.044592645
	0	5	0.5	349.48	359.19	9.71	5.0693	5.1507	7.22686052
	0	5	1	314.78	349.75	34.97	2.7576	2.8292	3.95078858
	0	5	1.5	327.73	370.4	42.67	1.8035	3.9584	4.349889977
	0	10	0.5	352.36	349.24	-3.12	5.3608	1.4434	5.551718671
	0	10	1	339.98	342.4	2.42	3.5747	0.89188	3.68428148
	0	10	1.5	322.48	345.62	23.14	2.8601	5.177	5.914516126
									0
	5	0	0.5	349.53	345.11	-4.42	3.9362	4.9332	6.311111842
	5	0	1	323.45	360.71	37.26	2.042	3.3877	3.955537295
	5	0	1.5	311.38	348.91	37.53	1.9721	8.9971	9.210699584
	5	5	0.5	313.58	354.45	40.87	3.2372	3.0288	4.433180944
	5	5	1	308	369.9	61.9	3.6458	2.9329	4.679076837
	5	5	1.5	297.63	364.66	67.03	1.8583	1.1403	2.180266722
	5	10	0.5	332.63	345.46	12.83	3.3882	9.6293	10.20800263
	5	10	1	318.49	363.48	44.99	2.5396	4.4987	5.166030376
	5	10	1.5	297.07	355.41	58.34	3.4725	4.4219	5.62240659
									0
	10	0	0.5	346.83	344.02	-2.81	2.9751	1.4726	3.319604008
	10	0	1	344.29	342.4	-1.89	5.6509	0.89188	5.720849652
	10	0	1.5	323.18	336.26	13.08	9.9345	2.8427	10.33321022
	10	5	0.5	348.15	361.24	13.09	7.2619	4.7633	8.684711768
	10	5	1	326.04	348.04	22	12.019	6.6051	13.71436134
	10	5	1.5	314.33	364.04	49.71	6.5717	2.9387	7.19883314
	10	10	0.5	327.73	377.65	49.92	5.2597	4.4012	6.858207166
	10	10	1	312.53	380.27	67.74	1.447	3.3295	3.630341478
	10	10	1.5	315.03	372.07	57.04	6.4366	4.7094	7.975479166
CL	0	0	0.5	303.23	369.46	66.23	3.5174	3.7408	5.134752905
	0	0	1	313.92	341.32	27.4	1.2908	1.462	1.950284246
	0	0	1.5	307.11	343.2	36.09	3.1899	2.3345	3.952891633
	0	5	0.5	301.95	325.97	24.02	2.1556	2.4975	3.299108608
	0	5	1	329.25	356.12	26.87	2.4798	2.5138	3.531090268
	0	5	1.5	323.92	331.62	7.7	0.36357	2.3046	2.333101863
	0	10	0.5	311.71	341.5	29.79	1.8607	1.298	2.268701939
	0	10	1	317.13	331.99	14.86	1.9295	2.784	3.387274162
	0	10	1.5	339.85	358.53	18.68	1.5734	0.94399	1.834858218
	5	0	0.5	298.63	327.19	28.56	1.9394	3.9511	4.401416087
	5	0	1	317.61	336.2	18.59	2.4672	0.43795	2.505768553
	5	0	1.5	307.7	324.05	16.35	0.41087	3.9378	3.959177061
	5	5	0.5	305.51	355.18	49.67	2.1529	3.2441	3.893477009
	5	5	1	303.81	330.4	26.59	0.75637	1.3204	1.521693707
	5	5	1.5	327.69	352.53	24.84	2.5985	2.288	3.462245839
	5	10	0.5	290.84	343.05	52.21	3.4675	1.6277	3.830530452
	5	10	1	300.47	339.64	39.17	1.8851	1.5701	2.45332754
	5	10	1.5	328.79	348.39	19.6	0.86179	2.5016	2.645880678
	10	0	0.5	328.29	322.17	-6.12	2.3693	1.932	3.057156602
	10	0	1	300.42	316.9	16.48	1.4201	0.24065	1.440345942
	10	0	1.5	323.13	332.52	9.39	1.0284	1.206	1.584942447
	10	5	0.5	299.48	324.08	24.6	1.8633	1.3833	2.320647707
	10	5	1	314.52	329.07	14.55	3.8694	1.4798	4.142712203
	10	5	1.5	322.13	349.79	27.66	2.0233	0.37352	2.05748878
	10	10	0.5	311.24	364.16	52.92	3.3271	3.7138	4.986171362
	10	10	1	309.47	352.82	43.35	1.8663	6.4717	6.735426978
	10	10	1.5	321.86	330.64	8.78	2.6413	1.5547	3.064891153
BW	0	0	0.5	310.87	352.06	41.19	2.0664	5.8396	6.194427909
	0	0	1	319.59	344.43	24.84	2.6593	8.0451	8.473223147
	0	0	1.5	302.42	326.23	23.81	3.6909	4.5065	5.825056657
	0	5	0.5	307.94	316.85	8.91	2.9779	5.2218	6.011246431
	0	5	1	308.74	348.44	39.7	5.9878	5.6283	8.21775576
	0	5	1.5	303.77	337.74	33.97	2.1018	8.5057	8.76153501
	0	10	0.5	305.7	308.65	2.95	5.4679	3.2292	6.350249054
	0	10	1	327.65	335.96	8.31	5.9094	3.0693	6.658949681
	0	10	1.5	297.34	346.73	49.39	4.4075	9.8622	10.80227037
	5	0	0.5	294.98	310.19	15.21	4.1932	3.0889	5.208092688
	5	0	1	312.44	321.61	9.17	2.7284	6.3381	6.900411449
	5	0	1.5	281.61	302.3	20.69	2.6235	2.2402	3.449818588
	5	5	0.5	290.14	339.92	49.78	5.9187	6.0602	8.470952351
	5	5	1	308.23	366.17	57.94	5.1212	7.7862	9.319420576
	5	5	1.5	314.76	356.74	41.98	5.0323	8.6434	10.00162021
	5	10	0.5	295.42	316.05	20.63	3.8029	5.233	6.468874509
	5	10	1	316.27	345.72	29.45	3.5261	3.2514	4.796351027
	5	10	1.5	302.52	359.11	56.59	1.2281	3.6394	3.841023558
	10	0	0.5	309.19	337.43	28.24	2.8144	4.1101	4.981342125
	10	0	1	314.6	321.49	6.89	1.869	3.7535	4.193080401
	10	0	1.5	298.42	317.2	18.78	2.1257	2.3345	3.157291678
	10	5	0.5	317.87	315.98	-1.89	2.1435	5.5942	5.990798435
	10	5	1	314.1	330.56	16.46	3.6816	7.0589	7.961296865
	10	5	1.5	301.35	333.77	32.42	3.8629	3.327	5.098129599
	10	10	0.5	313.91	338.39	24.48	4.2018	5.1205	6.623793738
	10	10	1	308.91	353.68	44.77	6.035	3.5471	7.000224526
	10	10	1.5	305.53	343.29	37.76	9.5991	7.5079	12.18652055
Mean	Adapt Location	Test Location	Stim Size			Mean DAE	SD	Error
	0	0	0.5			47.397	18.507	7.556
	0	0	1			42.750	15.347	6.266
	0	0	1.5			42.375	16.466	6.722
	0	5	0.5			16.088	11.040	4.507
	0	5	1			28.502	7.952	3.246
	0	5	1.5			27.935	13.021	5.316
	0	10	0.5			10.313	13.449	5.490
	0	10	1			14.535	9.916	4.048
	0	10	1.5			25.032	12.454	5.084
	5	0	0.5			15.667	15.067	6.151
	5	0	1			22.580	11.972	4.888
	5	0	1.5			30.997	13.332	5.443
	5	5	0.5			46.955	14.216	5.804
	5	5	1			46.540	17.347	7.082
	5	5	1.5			43.175	14.656	5.983
	5	10	0.5			20.035	18.896	7.714
	5	10	1			34.412	10.228	4.176
	5	10	1.5			42.455	15.718	6.417
	10	0	0.5			3.133	15.116	6.171
	10	0	1			5.288	7.623	3.112
	10	0	1.5			16.235	4.234	1.729
	10	5	0.5			11.075	10.551	4.307
	10	5	1			20.775	6.750	2.756
	10	5	1.5			38.942	9.493	3.876
	10	10	0.5			41.335	12.347	5.041
	10	10	1			56.818	10.186	4.158
	10	10	1.5			41.202	18.035	7.363
